# Supplementary material for: Leveraging Accelerometer Data for Lameness Detection in Dairy Cows: A Longitudinal Study of Six Farms in Germany
Source: Animals (Basel). 2023 Nov 28;13(23):3681. doi: 10.3390/ani13233681 (PMC10705170; doi:10.3390/ani13233681)
Supplement: Supplementary file 1 [file animals-13-03681-s001.zip]

Archive with 1 entries (1 files):
- animals-2629024-supplementary.pdf
